# Supplementary material for: Ubiquitous Occurrence of Nano Selenium in Food Plants
Source: Foods. 2023 Aug 25;12(17):3203. doi: 10.3390/foods12173203 (PMC10487048; doi:10.3390/foods12173203)
Supplement: Supplementary file 1 [file foods-12-03203-s001.zip]

Archive with 2 entries (2 files):
- Supplementary information S1 sp-ICP-MS data tables.pdf
- Supplementary information S2 SeNP size histograms.pdf
